# Supplementary material for: 3D Plotting of Calcium Phosphate Cement and Melt Electrowriting of Polycaprolactone Microfibers in One Scaffold: A Hybrid Additive Manufacturing Process
Source: J Funct Biomater. 2022 Jun 8;13(2):75. doi: 10.3390/jfb13020075 (PMC9225379; doi:10.3390/jfb13020075)
Supplement: Supplementary file 1 [file jfb-13-00075-s001.zip]

Archive with 1 entries (1 files):
- jfb-1737558-supplementary.pdf
